# Supplementary material for: Towards a balanced view of the bacterial tree of life
Source: Microbiome. 2017 Oct 17;5:140. doi: 10.1186/s40168-017-0360-9 (PMC5644168; doi:10.1186/s40168-017-0360-9)
Supplement: Supplementary file 1 — Environmental origin of metagenomic datasets. Shown is the total number of metagenomes for each environment type, the total number of extracted SSU rRNA sequences > 1200 bp before and after quality filtering, and the total count of available basepairs in gigabases (Gb). (XLS 9 kb) [file 40168_2017_360_MOESM1_ESM.xls]

## Sheet: Sheet1
Environment	Metagenomes	SSU rRNA >1200bp Pre-filtering	SSU rRNA >1200bp Post-filtering	Total Gb Sequenced
Acid Mine Drainage	19	110	108	1.33402
Air	21	68	66	3.33775
Algae	57	302	231	41.9248
Alkaline	14	231	221	5.78713
Coastal Seawater	146	1973	1894	139.243
Coastal Sediment	52	689	644	251.836
Cold Seep	7	13	12	0.0229215
Deep Marine Sediment	13	476	456	49.8215
Deep Marine Subsurface	11	161	152	4.44508
Deep Seawater	93	857	826	54.9796
Deep Subsurface	78	707	690	28.4941
Engineered	504	8027	7407	277.247
Estuary	120	2141	2032	155.41
Fish	5	33	24	2.48334
Freshwater	403	5898	5261	626.511
Freshwater Sediment	98	995	919	223.062
Groundwater	164	5776	4286	271.615
Human	796	7071	6725	307.684
Hydrothermal vents	45	652	585	15.665
Hypersaline	83	1274	1206	73.0118
Ice	24	1197	1054	48.1365
Insect	80	564	541	137.122
Marine Invertebrate	129	477	447	61.5396
Non-human Mammals	56	532	508	21.395
Oil Reservoir	5	20	19	0.59
Oil-contaminated Marine Sediment	1	1	0	0.180801
Oil-contaminated Seawater	7	99	92	31.1611
Oxygen Minimum Zones	193	3135	3053	176.346
Peat	10	96	92	35.6092
Permafrost	98	1123	1077	222.602
Plants	204	3237	2654	1364.04
Seawater	630	11186	10354	570.919
Soil	453	4701	3798	2267.16
Sulfidic	7	114	103	7.95414
Thermal springs	110	1514	1426	53.431
Volcanic	7	39	39	0.320875
Wetlands	141	1702	1604	660.434
