# Supplementary material for: Towards a balanced view of the bacterial tree of life
Source: Microbiome. 2017 Oct 17;5:140. doi: 10.1186/s40168-017-0360-9 (PMC5644168; doi:10.1186/s40168-017-0360-9)
Supplement: Supplementary file 4 — Contribution of novel metagenomic lineages to taxonomic richness (TR) and phylogenetic diversity (PD) for major bacterial phyla. TR and PD are shown for phyla which contained at least 5 97% OTUs not taking into account metagenome-only 97% OTUs. (XLS 14 kb) [file 40168_2017_360_MOESM4_ESM.xls]

## Sheet: taxonomixrichness_phylogeneticdistance
Phylum	TR without MG-only 97% OTUs	TR with MG-only 97% OTUs	increase In TR [%]	PD without MG-only 97% OTUs	PD with MG-only 97% OTUs	increase In PD [%]
Bacteroidetes	1353	1892	39.8374	150.649	205.054	36.114
Firmicutes	1143	1507	31.846	156.637	218.882	39.7384
Gammaproteobacteria	1005	1269	26.2687	105.295	119.621	13.6051
Alphaproteobacteria	866	1113	28.5219	73.6372	92.1472	25.1368
Actinobacteria	697	882	26.5423	55.4219	73.8613	33.2709
Deltaproteobacteria	575	865	50.4348	66.2398	106.462	60.7222
Chloroflexi	502	960	91.2351	66.3636	108.367	63.2921
Betaproteobacteria	390	509	30.5128	32.9493	41.853	27.0226
Acidobacteria	302	446	47.6821	28.1398	37.1114	31.8823
Planctomycetes	300	543	81	32.7659	53.9249	64.5761
Verrucomicrobia	228	420	84.2105	23.6677	45.1208	90.643
Cyanobacteria	226	280	23.8938	22.2899	25.7598	15.5671
Parcubacteria	190	789	315.263	39.6797	114.113	187.586
Tenericutes	139	200	43.8849	14.3747	20.1975	40.5071
Spirochaetes	122	222	81.9672	17.6491	30.0836	70.4541
Gemmatimonadetes	83	132	59.0361	7.50997	12.7841	70.2282
Epsilonproteobacteria	81	97	19.7531	5.63048	7.4215	31.8094
Saccharibacteria	80	179	123.75	5.99742	14.3546	139.346
Ignavibacteriae	56	96	71.4286	4.93985	7.62466	54.35
Marinimicrobia	55	92	67.2727	4.54389	6.63373	45.9922
Microgenomates	51	111	117.647	8.42415	15.9647	89.5115
Armatimonadetes	49	109	122.449	5.06139	10.0761	99.0774
Nitrospirae	48	69	43.75	4.21912	6.13387	45.3827
Deinococcus-Thermus	40	42	5	3.79345	4.03883	6.46849
Gracilibacteria	38	63	65.7895	4.02439	6.9856	73.5817
Omnitrophica	37	107	189.189	5.19265	16.958	226.577
Synergistetes	36	48	33.3333	3.82954	4.79364	25.1755
Thermotogae	36	42	16.6667	4.19433	4.6842	11.6794
Peregrinibacteria	35	57	62.8571	4.08072	6.04963	48.2491
Lentisphaera	34	66	94.1176	3.3245	7.41863	123.15
Haloanaerobiales	33	71	115.152	4.05855	8.509	109.656
Fusobacteria	32	43	34.375	2.19858	2.96218	34.7314
Elusimicrobia	30	80	166.667	3.70132	9.31857	151.763
Cloacimonetes	27	49	81.4815	3.40961	5.79515	69.9652
Fibrobacteres	26	38	46.1538	3.00976	4.56154	51.5583
Chlamydiae	25	102	308	2.12934	11.4687	438.604
Aminicenantes	21	30	42.8571	1.54528	1.97581	27.8607
Chlorobi	19	31	63.1579	2.19071	3.33454	52.2129
PAUC34f	19	25	31.5789	1.78176	2.31204	29.7617
Caldithrix	17	30	76.4706	2.2741	3.99672	75.7493
Acetothermia	16	28	75	1.56917	2.53321	61.4367
TM6	15	23	53.3333	2.15322	3.38885	57.3849
OPB41	14	24	71.4286	1.14762	1.92196	67.4736
Aquificae	13	14	7.69231	1.33048	1.37822	3.58834
Atribacteria	12	14	16.6667	1.27844	1.53916	20.3931
Caldiserica	12	20	66.6667	1.74989	2.22546	27.1767
Deferribacteres	12	15	25	1.87185	2.08829	11.563
SBR1093	12	17	41.6667	0.907467	1.28376	41.4663
Thermodesulfobacteria	11	16	45.4545	0.958823	1.38199	44.1342
Zixibacteria	9	25	177.778	1.08114	2.61342	141.728
Poribacteria	8	15	87.5	0.649683	1.19982	84.6781
EM3	7	13	85.7143	0.861934	1.53501	78.0893
Latescibacteria	7	9	28.5714	0.730528	0.977889	33.8606
Zetaproteobacteria	7	8	14.2857	0.393041	0.415583	5.73518
AC1	6	22	266.667	0.824389	2.2736	175.792
Aerophobetes	6	8	33.3333	0.397273	0.591488	48.887
FBP	6	11	83.3333	0.437644	1.0334	136.127
GN01	5	7	40	0.839747	0.930151	10.7655
TA06	5	8	60	0.804928	1.03561	28.6586
						67.9915
